# Supplementary material for: Genome sequencing of 35,024 predominantly African ancestry persons addresses gaps in genomics and healthcare
Source: medRxiv. 2025 Nov 2:2025.10.30.25338549. Preprint. [Version 1] doi: 10.1101/2025.10.30.25338549 (PMC12636650; doi:10.1101/2025.10.30.25338549)
Supplement: Supplement 4 [file media-4.xlsx]

## Sheet: Leadership Group
Name	Email Address	Institution	Department	City	State	Country
Douglas M. Ruderfer	douglas.ruderfer@vumc.org	Vanderbilt University Medical Center	Division of Genetic Medicine, Department of Medicine	Nashville	TN	USA
Kathryn P. Trogden	kathryn.p.trogden@vumc.org	Vanderbilt University Medical Center	VICTR	Nashville	TN	USA
Megan Morris	megan.morris@vumc.org	Vanderbilt University Medical Center	VICTR	Nashville	TN	USA
Robert Corty	robert.corty@vumc.org	Vanderbilt University Medical Center	Medicine	Nashville	TN	USA
Jada Benn Torres	j.benntor@vanderbilt.edu	Vanderbilt University	Department of Anthropology	Nashville	TN	USA
QiPing Feng	qiping.feng@vumc.org	Vanderbilt University Medical Center	Department of Medicine	Nashville	TN	USA
Jibril Hirbo	jibril.hirbo@vumc.org	Vanderbilt University Medical Center	Medicine	Nashville	TN	US
Melinda Aldrich	melinda.aldrich@vumc.org	Vanderbilt University Medical Center	Division of Genetic Medicine (Medicine)	Nashville	TN	USA
Lide Han	lide.han@vumc.org	Vanderbilt University Medical Center	Division of Genetic Medicine, Department of Medicine	Nashville	TN	US
Jonathan Mosley	jonathan.d.mosley@vumc.org	Vanderbilt University Medical Center	Medicine	Nashville	TN	USA
Eric Gamazon	eric.gamazon@vumc.org	Vanderbilt University Medical Center	Division of Genetic Medicine, Department of Medicine	Nashville	TN	USA
Megan Shuey	megan.m.shuey.1@vumc.org	Vanderbilt University Medical Center	Department of Medicine, Division Genetic Medicine	Nashville	TN	USA	y
Colin Walsh	colin.walsh@vumc.org	Vanderbilt University Medical Center	Biomedical Informatics, Medicine, Psychiatry and Behavioral Sciences	Nashville	TN	USA
Kayla Marginean	kayla.marginean@vumc.org	Vanderbilt University Medical Center	VICTR	Nashville	TN	USA
Melissa Basford	melissa.basford@vumc.org	Vanderbilt University Medical Center	VICTR	Nashville	TN	USA
Jennifer E. Below	jennifer.e.below@vumc.org	Vanderbilt University Medical Center	Medicine	Nashville	TN	USA
Charles Stein	michael.stein@vumc.org	Vanderbilt University Medical Center	Department of Medicine	Nashville	TN	USA
Nancy Cox	nancy.j.cox@vumc.org	Vanderbilt University Medical Center	Division of Genetic Medicine, Department of Medicine	Nashville	TN	USA
Consuelo H. Wilkins	consuelo.h.wilkins.1@vumc.org	Vanderbilt University Medical Center	Division of Geriatric Medicine, Department of Medicine	Nashville	TN	USA
Alex Bick	alexander.bick@vumc.org	Vanderbilt University Medical Center	Division of Genetic Medicine, Department of Medicine	Nashville	TN	USA
Peter Embi	peter.embi@vumc.org	Vanderbilt University Medical Center	Department of Biomedical Informatics	Nashville	TN	USA
Dan Roden	dan.roden@vumc.org	Vanderbilt University Medical Center	Division of Genetic Medicine and Clinical Pharmacology, Department of Medicine	Nashville	TN	USA

## Sheet: Writing Group
Name	Email Address	Institution	Department	City	State	Country
Cecile Avery	cecile.avery@vumc.org	Vanderbilt University Medical Center	Department of Biomedical Informatics	Nashville	TN	USA
Xavier Bledsoe	xavier.j.bledsoe@vumc.org	Vanderbilt University Medical Center	Division of Genetic Medicine, Department of Medicine	Nashville	TN	USA
Jada Benn Torres	j.benntor@vanderbilt.edu	Vanderbilt University	Department of Anthropology	Nashville	TN	USA
Celeste Jones-Paris	celestial.r.jones-paris.1@vumc.org	Vanderbilt University Medical Center	Department of Medicine	Nashville	TN	USA
John Shelley	john.p.shelley@vanderbilt.edu	Vanderbilt University Medical Center	Biomedical Informatics	Nashville	TN	USA
Alyson Dickson	alyson.l.dickson.1@vumc.org	Vanderbilt University Medical Center	Department of Medicine	Nashville	TN	USA
Kim Ellis	kimberlyn.a.ellis.1@vumc.org	Vanderbilt University Medical Center	Division of Genetic Medicine, Department of Medicine	Nashville	TN	USA
Robert Corty	robert.corty@vumc.org	Vanderbilt University Medical Center	Medicine	Nashville	TN	USA
Allison Lake	allison.lake@vumc.org	Vanderbilt University Medical Center	Division of Genetic Medicine, Department of Medicine	Nashville	TN	USA
Freida Blostein	freida.blostein@vumc.org	Vanderbilt University Medical Center	Division of Genetic Medicine, Department of Medicine	Nashville	TN	USA
Tyne Miller-Flemming	tyne.w.miller-fleming@vumc.org	Vanderbilt University Medical Center	Division of Genetic Medicine, Department of Medicine	Nashville	TN	USA
James T. Baker	james.baker.1@vumc.org	Vanderbilt University Medical Center	Division of Genetic Medicine, Department of Medicine	Nashville	TN	USA
Adriana Hung	adriana.hung@vumc.org	Vanderbilt University Medical Center	Division of Nephrology and Hypertension	Nashville	TN	USA
QiPing Feng	qiping.feng@vumc.org	Vanderbilt University Medical Center	Department of Medicine	Nashville	TN	USA
Megan Shuey	megan.m.shuey.1@vumc.org	Vanderbilt University Medical Center	Division of Genetic Medicine, Department of Medicine	Nashville	TN	USA
Rebecca Sale	rebecca.l.sale@vumc.org	Vanderbilt University Medical Center	Division of Genetic Medicine, Department of Medicine	Nashville	TN	USA
Lide Han	lide.han@vumc.org	Vanderbilt University Medical Center	Division of Genetic Medicine, Department of Medicine	Nashville	TN	USA
Michael DeBaun	m.debaun@vumc.org	Vanderbilt University Medical Center	Pediatrics	Nashville	TN	USA
Nancy Cox	nancy.j.cox@vumc.org	Vanderbilt University Medical Center	Division of Genetic Medicine, Department of Medicine	Nashville	TN	USA
Alex Bick	alexander.bick@vumc.org	Vanderbilt University Medical Center	Division of Genetic Medicine, Department of Medicine	Nashville	TN	USA
Peter Embi	peter.embi@vumc.org	Vanderbilt University Medical Center	Department of Biomedical Informatics	Nashville	TN	USA
Dan Roden	dan.roden@vumc.org	Vanderbilt University Medical Center	Division of Clinical Pharmacology, Department of Medicine	Nashville	TN	USA
Consuelo H, Wilkins	consuelo.h.wilkins.1@vumc.org	Vanderbilt University Medical Center	Division of Geriatric Medicine, Department of Medicine	Nashville	TN	USA
Douglas M. Ruderfer	douglas.ruderfer@vumc.org	Vanderbilt University Medical Center	Division of Genetic Medicine, Department of Medicine	Nashville	TN	USA

## Sheet: Pharmacogenomics
Name	Email Address	Institution	Department	City	State	Country
Mojgan Babanejad	mojgan.babanejad@vumc.org	Vanderbilt University Medical Center	Department of Medicine	Nashville	TN	USA
Alyson Dickson	alyson.l.dickson.1@vumc.org	Vanderbilt University Medical Center	Department of Medicine	Nashville	TN	USA
Yi Xin	yi.xin.1@vumc.org	Vanderbilt University Medical Center	Department of BioMedical Informatics	Nashville	TN	USA
Vivian K. Kawai	vivian.k.kawai@vumc.org	Vanderbilt University Medical Center,	Department of Medicine	Nashville	TN	US
Ran Tao	r.tao@vumc.org	Vanderbilt University Medical Center	Department of Statistics	Nashville	TN	USA
Wei-Qi Wei	wei-qi.wei@vumc.org	Vanderbilt University Medical Center	Department of BioMedical Informatics	Nashville	TN	USA
Monika Grabowska	monika.grabowska@vumc.org	Vanderbilt University Medical Center	Department of BioMedical Informatics	Nashville	TN	USA
Bingshan Li	bingshan.li@vanderbilt.edu	Vanderbilt University Medical Center	Department of Medicine	Nashville	TN	USA
Lan Jiang	lan.jiang@vumc.org	Vanderbilt University Medical Center	Department of Medicine	Nashville	TN	USA
Nikhil K. Khankari	nikhil.khankari@vumc.org	Vanderbilt University Medical Center	Department of Medicine, Division Genetic Medicine	Nashville	TN	USA
Matthew Krantz	matthew.s.krantz@vumc.org	Vanderbilt University Medical Center	Department of BioMedical Informatics	Nashville	TN	USA
Xue Zhong	xue.zhong@vumc.org	Vanderbilt Genetics Institute	Department of Medicine	Nashville	TN	USA
Eric Kerchberger	vern.e.kerchberger@vumc.org	Vanderbilt University Medical Center	Department of BioMedical Informatics	Nashville	TN	USA
Christopher Guardo	chris.guardo@vumc.org	Vanderbilt University Medical Center	Department of BioMedical Informatics	Nashville	TN	USA
Adriana Hung	adriana.hung@vumc.org	Vanderbilt University Medical Center	Department of Medicine	Nashville	TN	USA
Gul Karakoc	gul.karakoc@vumc.org	Vanderbilt University Medical Center	Department of Medicine	Nashville	TN	USA
Benjamin Sun	Benjamin.Sun@bms.com	Bristol Myers Squibb	Informatics and Predictive Sciences, Research	Cambridge	MA	USA
Xiuwen Zheng	xiuwen.zheng@abbvie.com	Abbvie Pharmaceuticals	Genomics Research Center	North Chicago	IL	USA
Aparna Vasanthakumar	aparna.vasanthakumar@abbvie.com	Abbvie Pharmaceuticals	Genomics Research Center	North Chicago	IL	USA
Nizar Smaoui	nizar.smaoui@abbvie.com	Abbvie Pharmaceuticals	Genomics Research Center	North Chicago	IL	USA
Britney Milkovich	britney.milkovich@abbvie.com	Abbvie Pharmaceuticals	Genomics Research Center	North Chicago	IL	USA
Charles Stein	michael.stein@vumc.org	Vanderbilt University Medical Center	Department of Medicine	Nashville	TN	USA
Megan Shuey	megan.m.shuey.1@vumc.org	Vanderbilt University Medical Center	Department of Medicine, Division Genetic Medicine	Nashville	TN	USA
QiPing Feng	qiping.feng@vumc.org	Vanderbilt University Medical Center	Department of Medicine	Nashville	TN	USA

## Sheet: Population Genetics
Name	Email Address	Institution	Department	City	State	Country
Kimberlyn Ellis	kimberlyn.a.ellis.1@vumc.org	Vanderbilt University Medical Center	Medicine	Nashville	TN	US
James T. Baker	james.baker@Vanderbilt.Edu	Vanderbilt University Medical Center	Medicine	Nashville	TN	US
Tyne Miller-Fleming	tyne.w.miller-fleming@vumc.org	Vanderbilt University Medical Center	Medicine	Nashville	TN	US
Alexander Petty	alexander.s.petty@vumc.org	Vanderbilt University Medical Center	Medicine	Nashville	TN	US
Lauren Petty	lauren.e.petty.1@vumc.org	Vanderbilt University Medical Center	Medicine	Nashville	TN	US
Ting-Chen Wang	ting-chen.wang.1@vumc.org	Vanderbilt University Medical Center	Medicine	Nashville	TN	US
Michael J. Betti	michael.j.betti.1@vumc.org	Vanderbilt University Medical Center	Medicine	Nashville	TN	US
Ayush Giri	ayush.giri@vumc.org	Vanderbilt University Medical Center	Obstetrics and Gynecology	Nashville	TN	US
Christopher Lord	clord@nashbio.com	NashBio		Nashville	TN	US
Patrick Albers	patrick.k.albers@gsk.com	GSK	Human Genetics and Genomics	Heidelberg		Germany
Jibril Hirbo	jibril.hirbo@vumc.org	Vanderbilt University Medical Center	Medicine	Nashville	TN	US
Jennifer E. Below	jennifer.e.below@vumc.org	Vanderbilt University Medical Center	Medicine	Nashville	TN	US

## Sheet: Social Factors
Name	Email Address	Institution	Department	City	State	Country
Allison Lake	allison.lake@vumc.org	Vanderbilt University Medical Center	Division of Genetic Medicine, Department of Medicine	Nashville	TN	USA
Adriana Hung	adriana.hung@vumc.org	Vanderbilt University Medical Center	Department of Biomedical Informatics	Nashville	TN	USA
Ketan Jadhav	ketan.jadhav@vumc.org	Vanderbilt University Medical Center	Department of Biomedical Informatics	Nashville	TN	USA
Peyton Coleman	peyton.l.coleman.1@vumc.org	Vanderbilt University Medical Center	Division of Genetic Medicine, Department of Medicine	Nashville	TN	USA
Joshua M. Landman	joshua.landman@vumc.org	Vanderbilt University Medical Center	Division of Genetic Medicine, Department of Medicine	Nashville	TN	USA
Ky'Era Actkins	kyera.actkins@vumc.org	Vanderbilt University Medical Center	Division of Genetic Medicine, Department of Medicine	Nashville	TN	USA
Jaehyun Park	jaehyun.park@vumc.org	Vanderbilt University Medical Center	Division of Genetic Medicine, Department of Medicine	Nashville	TN	USA
Samuel Palmer	samuel.a.palmer@vumc.org	Vanderbilt University Medical Center	Division of Genetic Medicine, Department of Medicine	Nashville	TN	USA
Katelyn Robinson	katelyn.robinson@vumc.org	Vanderbilt University Medical Center	Department of Biomedical Informatics	Nashville	TN	USA
Harris T. Bland	harris.bland@vumc.org	Vanderbilt University Medical Center	Division of Genetic Medicine, Department of Biomedical Informatics	Nashville	TN	USA
Tanguy du Mérac	tanguy.b.rubat.du.merac.1@vumc.org	Vanderbilt University Medical Center	Department of Otolaryngology - Head and Neck Surgery	Nashville	TN	USA
Douglas M. Ruderfer	douglas.ruderfer@vumc.org	Vanderbilt University Medical Center	Division of Genetic Medicine, Department of Medicine	Nashville	TN	USA
Adi Bejan	adi.bejan@vumc.org	Vanderbilt University Medical Center	Department of Biomedical Informatics	Nashville	TN	USA
Colin Walsh	colin.walsh@vumc.org	Vanderbilt University Medical Center	Biomedical Informatics, Medicine, Psychiatry and Behavioral Sciences	Nashville	TN	USA

## Sheet: Lab Values
Name	Email Address	Institution	Department	City	State	Country
John Shelley	john.p.shelley@vanderbilt.edu	Vanderbilt University Medical Center	Biomedical Informatics	Nashville	TN	USA
Freida Blostein	freida.blostein@vumc.org	Vanderbilt University Medical Center	Medicine	Nashville	TN	USA
Alex Contreras	alex.g.contreras@vumc.org	Vanderbilt University Medical Center	Neurology	Nashville	TN	USA
Kristin Wuichet	kristin.wuichet@vumc.org	Vanderbilt University Medical Center	Biomedical Informatics	Nashville	TN	USA
Joohyun Kim	joohyun.kim@vumc.org	Vanderbilt University Medical Center	Division of Genetic Medicine, Department of Medicine	Nashville	TN	USA
Ky'Era Actkins	kyera.actkins@vumc.org	Vanderbilt University Medical Center	Division of Genetic Medicine, Department of Medicine	Nashville	TN	USA
Michael DeBaun	m.debaun@vumc.org	Vanderbilt University Medical Center	Pediatrics	Nashville	TN	USA
Melinda Aldrich	melinda.aldrich@vumc.org	Vanderbilt University Medical Center	Division of Genetic Medicine (Medicine)	Nashville	TN	USA
Jonathan Mosley	jonathan.d.mosley@vumc.org	Vanderbilt University Medical Center	Medicine	Nashville	TN	USA

## Sheet: Somatic Variants
Name	Email Address	Institution	Department	City	State	Country
Robert Corty	robert.corty@vumc.org	Vanderbilt University Medical Center	Medicine	Nashville	TN	United States
Kun Zhao	kun.zhao@vumc.org	Vanderbilt University Medical Center	Medicine	Nashville	TN	United States
Yash Pershad	yash.pershad.1@vumc.org	Vanderbilt University Medical Center	Medicine	Nashville	TN	United States
Hannah Poisner	hannah.poisner@vumc.org	Vanderbilt University Medical Center	Medicine	Nashville	TN	United States
Ashwin Kishtagari	ashwin.kishtagari@vumc.org	Vanderbilt University Medical Center	Medicine	Nashville	TN	United States
Alyssa Parker	alyssa.c.parker.1@vumc.org	Vanderbilt University Medical Center	Medicine	Nashville	TN	United States
Leo Luo	leo.luo@vumc.org	Vanderbilt University Medical Center	Medicine	Nashville	TN	United States
Yaomin Xu	yaomin.xu@vumc.org	Vanderbilt University Medical Center	Biostatistics	Nashville	TN	United States
James Brogan	james.brogan@vumc.org	Vanderbilt University Medical Center	Medicine	Nashville	TN	United States
Rory Tinker	rory.tinker@vumc.org	Vanderbilt University Medical Center	Medicine	Nashville	TN	United States
Andreana Holowatyj	andreana.holowatyj@vumc.org	Vanderbilt University Medical Center	Medicine	Nashville	TN	United States
Brian Sharber	brian.sharber@vumc.org	Vanderbilt University Medical Center	Medicine	Nashville	TN	United States
Margarete Fabre	margarete.fabre@astrazeneca.com	AstraZeneca	Centre for Genomics Research, Discovery Sciences, Biopharmaceuticals R&D, Department of Haematology, Cambridge University Hospitals NHS Foundation Trust, and Department of Haematology, University of Cambridge	Cambridge		UK
Relja Popovic	relja.popovic@abbvie.com	Abbvie Pharmaceuticals	Genomics Research Center	North Chicago	IL	United States
Benjamin Sun	Benjamin.Sun@bms.com	Bristol Myers Squibb	Informatics and Predictive Sciences, Research	Cambridge	MA	United States
Alex Bick	alexander.bick@vumc.org	Vanderbilt University Medical Center	Medicine	Nashville	TN	United States

## Sheet: Rare Disease
Name	Email Address	Institution	Department	City	State	Country
Cecile Avery	cecile.avery@vumc.org	Vanderbilt University Medical Center	Department of Biomedical Informatics	Nashville	TN	USA
Adriana Hung	adriana.hung@vumc.org	Vanderbilt University Medical Center	Biomedical Informatics	Nashville	TN	USA
Tyne Miller-Fleming	tyne.w.miller-fleming@vumc.org	Vanderbilt University Medical Center	Division of Genetic Medicine, Department of Medicine	Nashville	TN	USA
Lucas Richter	lucas.richter@vumc.org	Vanderbilt University Medical Center	Division of Genetic Medicine, Department of Medicine	Nashville	TN	USA
Theodore Morley	theodore.j.morley@vumc.org	Vanderbilt University Medical Center	Division of Genetic Medicine, Department of Medicine	Nashville	TN	USA
Esha Pareek	esha.pareek@vumc.org	Vanderbilt University Medical Center	Division of Nephrology and Hypertension	Nashville	TN	USA
Guillermo del Angel	guillermo.delangel@astrazeneca.com	AstraZeneca	Centre for Genomics Research, Discovery Sciences, Biopharmaceuticals R&D	Boston	MA	USA
Douglas M. Ruderfer	douglas.ruderfer@vumc.org	Vanderbilt University Medical Center	Division of Genetic Medicine, Department of Medicine	Nashville	TN	USA
Lisa Bastarache	lisa.bastarache@vumc.org	Vanderbilt University Medical Center	Department of Biomedical Informatics	Nashville	TN	USA

## Sheet: QAQC
QAQC
Name	Email Address	Institution	Department	City	State	Country
Cecile Avery	cecile.avery@vumc.org	Vanderbilt University Medical Center	Department of Biomedical Informatics	Nashville	TN	USA
Lide Han	lide.han@vumc.org	Vanderbilt University Medical Center	Division of Genetic Medicine, Department of Medicine	Nashville	TN	USA
John Shelley	john.shelley@vumc.org	Vanderbilt University Medical Center	Biomedical Informatics	Nashville	TN	USA
Freida Blostein	freida.blostein@vumc.org	Vanderbilt University Medical Center	Biomedical Informatics	Nashville	TN	USA
Theodore Morley	theodore.j.morley@vumc.org	Vanderbilt University Medical Center	Division of Genetic Medicine, Department of Medicine	Nashville	TN	USA
James T. Baker	james.baker.1@vumc.org	Vanderbilt University Medical Center	Division of Genetic Medicine, Department of Medicine	Nashville	TN	USA
Mingjian.Shi	mingjian.shi.1@vumc.org	Henry M. Jackson Foundation for the Advancement of Military Medicine		Washington	DC	USA
Michael J. Betti	michael.j.betti@vanderbilt.edu	Vanderbilt University Medical Center	Division of Genetic Medicine, Department of Medicine	Nashville	TN	USA
Geoffrey B. Nilsen	geoff@nashbio.com	NashBio		Nashville	TN	USA
B. Lakshitha A. Perera	blakshitha.perera@vumc.org	Vanderbilt University Medical Center	Division of Genetic Medicine, Department of Medicine	Nashville	TN	USA
Rebecca Sale	Rebecca.l.sale.1@vanderbilt.edu	Vanderbilt University Medical Center	Division of Genetic Medicine, Department of Medicine	Nashville	TN	US
Peter Straub	peter.straub@vumc.org	Vanderbilt University Medical Center	Division of Genetic Medicine, Department of Medicine	Nashville	TN	USA
Jennifer Zhang	jennifer.zhang@vumc.org	Vanderbilt University Medical Center	VICTR	Nashville	TN	USA
Joshua M. Landman	joshua.landman@vumc.org	Vanderbilt University Medical Center	Division of Genetic Medicine, Department of Medicine	Nashville	TN	USA
Jibril Hirbo	jibril.hirbo@vumc.org	Vanderbilt University Medical Center	Division of Genetic Medicine, Department of Medicine	Nashville	TN	US
Alex Bick	alexander.bick@vumc.org	Vanderbilt University Medical Center	Division of Genetic Medicine, Department of Medicine	Nashville	TN	USA
Quanhu Sheng	quanhu.sheng.1@vumc.org	Vanderbilt University Medical Center	Biostatistics	Nashville	TN	USA
Douglas M. Ruderfer	douglas.ruderfer@vumc.org	Vanderbilt University Medical Center	Division of Genetic Medicine, Department of Medicine	Nashville	TN	USA

## Sheet: Medical Genetics
Name	Email Address	Institution	Department	City	State	Country
Xavier Bledsoe	xavier.j.bledsoe@vumc.org	Vanderbilt University	Human Genetics	Nashville	TN	USA
Rebecca Sale	Rebecca.l.sale.1@vanderbilt.edu	Vanderbilt University Medical Center	Division of Genetic Medicine, Department of Medicine	Nashville	TN	USA
Lide Han	lide.han@vumc.org	Vanderbilt University Medical Center	Division of Genetic Medicine, Department of Medicine	Nashville	TN	US
B.Lakshitha A. Perera	blakshitha.perera@vumc.org	Vanderbilt University Medical Center	Division of Genetic Medicine, Department of Medicine	Nashville	TN	USA
Michael J. Betti	michael.j.betti.1@vumc.org	Vanderbilt University Medical Center	Division of Genetic Medicine, Department of Medicine	Nashville	TN	USA
Joohyun Kim	joohyun.kim@vumc.org	Vanderbilt University Medical Center	Division of Genetic Medicine	Nashville	TN	USA
Nizar Smaoui	nizar.smaoui@abbvie.com	Abbvie Pharmaceuticals	Genomics Research Center	North Chicago	IL	USA
Quinn Wells	quinn.s.wells@vumc.org	Vanderbilt University Medical Center	Division of Genetic Medicine, Department of Medicine	Nashville	TN	USA
Ravi Shah	ravi.shah@vumc.org	Vanderbilt University Medical Center	Division of Genetic Medicine, Department of Medicine	Nashville	TN	USA
Eric Gamazon	eric.gamazon@vumc.org	Vanderbilt University Medical Center	Division of Genetic Medicine, Department of Medicine	Nashville	TN	USA

[truncated: 5 more sheets: Structural Variants, Sequencing and Variant Calling, Sample Selection and Processing, AGD Consortium Formation & Mana, Data Management]
